# Supplementary material for: Crystallization and structure analysis of the core motif of the Pks13 acyltransferase domain from Mycobacterium tuberculosis
Source: PeerJ. 2018 May 7;6:e4728. doi: 10.7717/peerj.4728 (PMC5944431; doi:10.7717/peerj.4728)
Supplement: Supplemental Information 1 [file peerj-06-4728-s001.zip]

Archive with 7 entries (4 files):
- pdb data/
- pdb data/d1_refine_54-coot-1.pdb
- __MACOSX/
- __MACOSX/pdb data/
- __MACOSX/pdb data/._d1_refine_54-coot-1.pdb
- pdb data/d1_refine_54.mtz
- __MACOSX/pdb data/._d1_refine_54.mtz
