# Supplementary material for: Crystallization and structure analysis of the core motif of the Pks13 acyltransferase domain from Mycobacterium tuberculosis
Source: PeerJ. 2018 May 7;6:e4728. doi: 10.7717/peerj.4728 (PMC5944431; doi:10.7717/peerj.4728)
Supplement: Supplemental Information 1 [file peerj-06-4728-s001.zip › pdb data/d1_refine_54-coot-1.pdb]

REMARK Date 2017-06-08 Time 12:33:13 CST +0800 (1496896393.45 s)                
REMARK PHENIX refinement                                                        
REMARK                                                                          
REMARK ****************** INPUT FILES AND LABELS ****************************** 
REMARK Reflections:                                                             
REMARK   file name      : /home/guyijun/xproj/PKS_YMJ/ymj-d1/xds/d1-unique.mtz  
REMARK   labels         : ['IMEAN,SIGIMEAN']                                    
REMARK R-free flags:                                                            
REMARK   file name      : /home/guyijun/xproj/PKS_YMJ/ymj-d1/xds/d1-unique.mtz  
REMARK   label          : FreeR_flag                                            
REMARK   test_flag_value: 0                                                     
REMARK Model file name(s):                                                      
REMARK   /home/guyijun/xproj/PKS_YMJ/phenix/d1_refine_53-coot-0.pdb             
REMARK                                                                          
REMARK ******************** REFINEMENT SUMMARY: QUICK FACTS ******************* 
REMARK Start: r_work = 0.2449 r_free = 0.2636 bonds = 0.009 angles = 0.964      
REMARK Final: r_work = 0.2369 r_free = 0.2605 bonds = 0.003 angles = 0.540      
REMARK ************************************************************************ 
REMARK                                                                          
REMARK ****************** REFINEMENT STATISTICS STEP BY STEP ****************** 
REMARK leading digit, like 1_, means number of macro-cycle                      
REMARK   0  : statistics at the very beginning when nothing is done yet         
REMARK   1 s: bulk solvent correction and/or (anisotropic) scaling              
REMARK   1 z: refinement of coordinates                                         
REMARK   1 p: refinement of ADPs (Atomic Displacement Parameters)               
REMARK   1 t: ordered solvent update (add / remove)                             
REMARK ------------------------------------------------------------------------ 
REMARK  stage       r-work r-free bonds angles b_min b_max b_ave n_water shift  
REMARK       0    : 0.4698 0.4529 0.009  0.96  25.4 127.6  65.2   7      0.000  
REMARK       1_bss: 0.2449 0.2636 0.009  0.96  25.4 127.6  65.2   7      0.000  
REMARK   1 ttarget: 0.2449 0.2636 0.009  0.96  25.4 127.6  65.2   7      0.000  
REMARK       1_nqh: 0.2449 0.2636 0.009  0.96  25.4 127.6  65.2   7      0.000  
REMARK    1_weight: 0.2449 0.2636 0.009  0.96  25.4 127.6  65.2   7      0.000  
REMARK    1_xyzrec: 0.2467 0.2673 0.003  0.64  25.4 127.6  65.2   7      0.068  
REMARK       1_adp: 0.2338 0.2625 0.003  0.64  27.4 138.4  66.7   7      0.068  
REMARK       2_bss: 0.2336 0.2611 0.003  0.64  27.4 138.4  66.7   7      0.068  
REMARK   2 ttarget: 0.2336 0.2611 0.003  0.64  27.4 138.4  66.7   7      0.068  
REMARK   2 datecdl: 0.2336 0.2611 0.003  0.67  27.4 138.4  66.7   7      0.068  
REMARK       2_sol: 0.2347 0.2582 0.003  0.67  27.4 138.4  66.7   9       n/a   
REMARK       2_nqh: 0.2347 0.2582 0.003  0.67  27.4 138.4  66.7   9       n/a   
REMARK    2_weight: 0.2347 0.2582 0.003  0.67  27.4 138.4  66.7   9       n/a   
REMARK    2_xyzrec: 0.2293 0.2570 0.003  0.59  27.4 138.4  66.7   9       n/a   
REMARK       2_adp: 0.2288 0.2567 0.003  0.59  22.6 134.7  67.2   9       n/a   
REMARK       3_bss: 0.2290 0.2554 0.003  0.59  21.9 134.0  66.4   9       n/a   
REMARK   3 ttarget: 0.2290 0.2554 0.003  0.59  21.9 134.0  66.4   9       n/a   
REMARK   3 datecdl: 0.2290 0.2554 0.003  0.60  21.9 134.0  66.4   9       n/a   
REMARK       3_sol: 0.2312 0.2572 0.003  0.60  21.9 134.0  66.5   5       n/a   
REMARK       3_nqh: 0.2312 0.2572 0.003  0.60  21.9 134.0  66.5   5       n/a   
REMARK    3_weight: 0.2312 0.2572 0.003  0.60  21.9 134.0  66.5   5       n/a   
REMARK    3_xyzrec: 0.2356 0.2565 0.003  0.54  21.9 134.0  66.5   5       n/a   
REMARK       3_adp: 0.2364 0.2570 0.003  0.54  26.3 131.0  66.8   5       n/a   
REMARK         end: 0.2369 0.2605 0.003  0.54  25.5 130.3  66.1   3       n/a   
REMARK ------------------------------------------------------------------------ 
REMARK MODEL CONTENT.                                                           
REMARK  ELEMENT        ATOM RECORD COUNT   OCCUPANCY SUM                        
REMARK        C                      531          531.00                        
REMARK        S                        2            2.00                        
REMARK        O                      160          160.00                        
REMARK        N                      147          147.00                        
REMARK    TOTAL                      840          840.00                        
REMARK -----------------------------------------------------------------------  
REMARK r_free_flags.md5.hexdigest 4e2c11f67b051ffcad0b7c32bcf021a4              
REMARK                                                                          
REMARK IF THIS FILE IS FOR PDB DEPOSITION: REMOVE ALL FROM THIS LINE UP.        
REMARK   3                                                                      
REMARK   3 REFINEMENT.                                                          
REMARK   3   PROGRAM     : PHENIX (1.11.1_2575: ???)                            
REMARK   3   AUTHORS     : Adams,Afonine,Bunkoczi,Burnley,Chen,Dar,Davis,       
REMARK   3               : Draizen,Echols,Gildea,Gros,Grosse-Kunstleve,Headd,   
REMARK   3               : Hintze,Hung,Ioerger,Liebschner,McCoy,McKee,Moriarty, 
REMARK   3               : Oeffner,Poon,Read,Richardson,Richardson,Sacchettini, 
REMARK   3               : Sauter,Sobolev,Storoni,Terwilliger,Williams,Zwart    
REMARK   3                                                                      
REMARK   3  REFINEMENT TARGET : ML                                              
REMARK   3                                                                      
REMARK   3  DATA USED IN REFINEMENT.                                            
REMARK   3   RESOLUTION RANGE HIGH (ANGSTROMS) : 2.586                          
REMARK   3   RESOLUTION RANGE LOW  (ANGSTROMS) : 47.221                         
REMARK   3   MIN(FOBS/SIGMA_FOBS)              : 1.38                           
REMARK   3   COMPLETENESS FOR RANGE        (%) : 99.80                          
REMARK   3   NUMBER OF REFLECTIONS             : 5359                           
REMARK   3   NUMBER OF REFLECTIONS (NON-ANOMALOUS) : 5359                       
REMARK   3                                                                      
REMARK   3  FIT TO DATA USED IN REFINEMENT.                                     
REMARK   3   R VALUE     (WORKING + TEST SET) : 0.2382                          
REMARK   3   R VALUE            (WORKING SET) : 0.2369                          
REMARK   3   FREE R VALUE                     : 0.2605                          
REMARK   3   FREE R VALUE TEST SET SIZE   (%) : 5.15                            
REMARK   3   FREE R VALUE TEST SET COUNT      : 276                             
REMARK   3                                                                      
REMARK   3  FIT TO DATA USED IN REFINEMENT (IN BINS).                           
REMARK   3   BIN  RESOLUTION RANGE  COMPL.    NWORK NFREE   RWORK  RFREE  CCWOR 
REMARK   3     1 47.2294 -  3.2575    1.00     2587   140  0.2127 0.2242   0.92 
REMARK   3     2  3.2575 -  2.5856    1.00     2496   136  0.3218 0.3990   0.78 
REMARK   3                                                                      
REMARK   3  BULK SOLVENT MODELLING.                                             
REMARK   3   METHOD USED        : FLAT BULK SOLVENT MODEL                       
REMARK   3   SOLVENT RADIUS     : 1.11                                          
REMARK   3   SHRINKAGE RADIUS   : 0.90                                          
REMARK   3   GRID STEP FACTOR   : 4.00                                          
REMARK   3                                                                      
REMARK   3  ERROR ESTIMATES.                                                    
REMARK   3   COORDINATE ERROR (MAXIMUM-LIKELIHOOD BASED)     : 0.39             
REMARK   3   PHASE ERROR (DEGREES, MAXIMUM-LIKELIHOOD BASED) : 25.39            
REMARK   3                                                                      
REMARK   3  STRUCTURE FACTORS CALCULATION ALGORITHM : FFT                       
REMARK   3                                                                      
REMARK   3  RESTRAINTS LIBRARY                                                  
REMARK   3    GEOSTD + MON.LIB. + CDL v1.2                                      
REMARK   3                                                                      
REMARK   3  DEVIATIONS FROM IDEAL VALUES.                                       
REMARK   3                 RMSD     MAX  COUNT                                  
REMARK   3   BOND      :  0.003   0.032    850                                  
REMARK   3   ANGLE     :  0.540   8.498   1148                                  
REMARK   3   CHIRALITY :  0.033   0.100    131                                  
REMARK   3   PLANARITY :  0.002   0.013    148                                  
REMARK   3   DIHEDRAL  : 11.561  89.228    500                                  
REMARK   3   MIN NONBONDED DISTANCE : 2.048                                     
REMARK   3                                                                      
REMARK   3  MOLPROBITY STATISTICS.                                              
REMARK   3   ALL-ATOM CLASHSCORE : 7.78                                         
REMARK   3   RAMACHANDRAN PLOT:                                                 
REMARK   3     OUTLIERS : 1.83  %                                               
REMARK   3     ALLOWED  : 4.59  %                                               
REMARK   3     FAVORED  : 93.58 %                                               
REMARK   3   ROTAMER OUTLIERS : 7.32 %                                          
REMARK   3   CBETA DEVIATIONS : 0                                               
REMARK   3   PEPTIDE PLANE:                                                     
REMARK   3     CIS-PROLINE     : 0                                              
REMARK   3     CIS-GENERAL     : 1                                              
REMARK   3     TWISTED PROLINE : 0                                              
REMARK   3     TWISTED GENERAL : 0                                              
REMARK   3                                                                      
REMARK   3  ATOMIC DISPLACEMENT PARAMETERS.                                     
REMARK   3   WILSON B : None                                                    
REMARK   3   RMS(B_ISO_OR_EQUIVALENT_BONDED) : 9.32                             
REMARK   3   ATOMS          NUMBER OF ATOMS                                     
REMARK   3                    ISO.  ANISO.                                      
REMARK   3    ALL         :    840       0                                      
REMARK   3    ALL (NO H)  :    840       0                                      
REMARK   3    SOLVENT     :      3       0                                      
REMARK   3    NON-SOLVENT :    837       0                                      
REMARK   3    HYDROGENS   :      0       0                                      
REMARK   3                                                                      
HELIX    1   1 ALA A  721  LEU A  732  1                                  12    
HELIX    2   2 GLU A  735  GLU A  751  1                                  17    
HELIX    3   3 VAL A  756  LEU A  761  1                                   6    
HELIX    4   4 ILE A  769  HIS A  789  1                                  21    
HELIX    5   5 PRO A  794  ALA A  796  5                                   3    
HELIX    6   6 GLY A  799  SER A  801  5                                   3    
HELIX    7   7 GLU A  804  PHE A  810  1                                   7    
HELIX    8   8 LEU A  816  ILE A  823  1                                   8    
CRYST1   94.443   94.443   96.975  90.00  90.00 120.00 H 3 2                    
SCALE1      0.010588  0.006113  0.000000        0.00000                         
SCALE2      0.000000  0.012226  0.000000        0.00000                         
SCALE3      0.000000  0.000000  0.010312        0.00000                         
ATOM      1  N   ALA A 717      -2.780  18.606  32.102  1.00 84.99           N  
ATOM      2  CA  ALA A 717      -3.645  17.704  32.845  1.00 71.32           C  
ATOM      3  C   ALA A 717      -3.553  16.275  32.332  1.00 63.79           C  
ATOM      4  O   ALA A 717      -2.559  15.873  31.725  1.00 88.75           O  
ATOM      5  CB  ALA A 717      -5.087  18.185  32.798  1.00 85.55           C  
ATOM      6  N   GLY A 718      -4.620  15.520  32.570  1.00 67.89           N  
ATOM      7  CA  GLY A 718      -4.569  14.082  32.436  1.00 73.14           C  
ATOM      8  C   GLY A 718      -4.007  13.438  33.687  1.00 68.08           C  
ATOM      9  O   GLY A 718      -4.099  13.995  34.787  1.00 70.93           O  
ATOM     10  N   PHE A 719      -3.405  12.266  33.527  1.00 67.74           N  
ATOM     11  CA  PHE A 719      -2.738  11.627  34.649  1.00 66.35           C  
ATOM     12  C   PHE A 719      -1.453  12.378  34.968  1.00 52.48           C  
ATOM     13  O   PHE A 719      -0.732  12.817  34.069  1.00 77.81           O  
ATOM     14  CB  PHE A 719      -2.432  10.165  34.333  1.00 44.59           C  
ATOM     15  CG  PHE A 719      -3.618   9.386  33.838  1.00 53.44           C  
ATOM     16  CD1 PHE A 719      -4.897   9.673  34.284  1.00 51.42           C  
ATOM     17  CD2 PHE A 719      -3.448   8.360  32.924  1.00 55.81           C  
ATOM     18  CE1 PHE A 719      -5.980   8.953  33.822  1.00 52.71           C  
ATOM     19  CE2 PHE A 719      -4.529   7.635  32.462  1.00 61.95           C  
ATOM     20  CZ  PHE A 719      -5.797   7.933  32.914  1.00 48.67           C  
ATOM     21  N   GLY A 720      -1.175  12.544  36.256  1.00 56.13           N  
ATOM     22  CA  GLY A 720       0.029  13.252  36.643  1.00 86.97           C  
ATOM     23  C   GLY A 720      -0.005  14.734  36.349  1.00 71.56           C  
ATOM     24  O   GLY A 720       1.036  15.324  36.047  1.00 65.83           O  
ATOM     25  N   ALA A 721      -1.188  15.349  36.402  1.00 87.45           N  
ATOM     26  CA  ALA A 721      -1.265  16.804  36.327  1.00 72.27           C  
ATOM     27  C   ALA A 721      -0.610  17.444  37.542  1.00 57.95           C  
ATOM     28  O   ALA A 721       0.136  18.425  37.416  1.00 53.35           O  
ATOM     29  CB  ALA A 721      -2.722  17.246  36.216  1.00 51.52           C  
ATOM     30  N   GLN A 722      -0.884  16.900  38.731  1.00 54.77           N  
ATOM     31  CA  GLN A 722      -0.250  17.391  39.950  1.00 50.97           C  
ATOM     32  C   GLN A 722       1.260  17.195  39.906  1.00 46.58           C  
ATOM     33  O   GLN A 722       2.018  18.065  40.353  1.00 67.74           O  
ATOM     34  CB  GLN A 722      -0.851  16.687  41.164  1.00 52.86           C  
ATOM     35  CG  GLN A 722      -2.369  16.623  41.129  1.00 44.90           C  
ATOM     36  CD  GLN A 722      -3.009  17.995  41.064  1.00 59.36           C  
ATOM     37  OE1 GLN A 722      -3.264  18.524  39.982  1.00 71.86           O  
ATOM     38  NE2 GLN A 722      -3.271  18.580  42.225  1.00 64.75           N  
ATOM     39  N   HIS A 723       1.714  16.063  39.360  1.00 46.02           N  
ATOM     40  CA  HIS A 723       3.146  15.866  39.167  1.00 58.73           C  
ATOM     41  C   HIS A 723       3.750  16.961  38.299  1.00 61.59           C  
ATOM     42  O   HIS A 723       4.905  17.351  38.505  1.00 64.82           O  
ATOM     43  CB  HIS A 723       3.423  14.496  38.540  1.00 49.53           C  
ATOM     44  CG  HIS A 723       3.108  13.338  39.434  1.00 52.50           C  
ATOM     45  ND1 HIS A 723       1.867  12.739  39.469  1.00 65.13           N  
ATOM     46  CD2 HIS A 723       3.879  12.657  40.314  1.00 49.05           C  
ATOM     47  CE1 HIS A 723       1.885  11.747  40.339  1.00 58.04           C  
ATOM     48  NE2 HIS A 723       3.095  11.676  40.867  1.00 46.03           N  
ATOM     49  N   ARG A 724       2.997  17.457  37.315  1.00 64.04           N  
ATOM     50  CA  ARG A 724       3.535  18.471  36.418  1.00 59.11           C  
ATOM     51  C   ARG A 724       3.524  19.851  37.062  1.00 56.59           C  
ATOM     52  O   ARG A 724       4.481  20.615  36.901  1.00 57.04           O  
ATOM     53  CB  ARG A 724       2.752  18.485  35.106  1.00 42.09           C  
ATOM     54  CG  ARG A 724       3.599  18.885  33.907  1.00 67.34           C  
ATOM     55  CD  ARG A 724       2.785  18.969  32.623  1.00 66.80           C  
ATOM     56  NE  ARG A 724       1.832  17.872  32.492  1.00 73.73           N  
ATOM     57  CZ  ARG A 724       0.522  18.002  32.672  1.00 71.63           C  
ATOM     58  NH1 ARG A 724       0.012  19.184  32.990  1.00 54.89           N  
ATOM     59  NH2 ARG A 724      -0.276  16.952  32.536  1.00 81.33           N  
ATOM     60  N   LYS A 725       2.450  20.196  37.779  1.00 53.35           N  
ATOM     61  CA  LYS A 725       2.430  21.451  38.526  1.00 61.12           C  
ATOM     62  C   LYS A 725       3.571  21.495  39.537  1.00 72.52           C  
ATOM     63  O   LYS A 725       4.403  22.415  39.531  1.00 68.82           O  
ATOM     64  CB  LYS A 725       1.083  21.620  39.235  1.00 51.78           C  
ATOM     65  CG  LYS A 725      -0.124  21.714  38.314  1.00 81.43           C  
ATOM     66  CD  LYS A 725      -1.396  21.985  39.110  1.00 86.83           C  
ATOM     67  CE  LYS A 725      -2.603  22.171  38.201  1.00 90.58           C  
ATOM     68  NZ  LYS A 725      -3.829  22.519  38.974  1.00 80.63           N  
ATOM     69  N   MET A 726       3.620  20.489  40.416  1.00 64.62           N  
ATOM     70  CA  MET A 726       4.680  20.392  41.414  1.00 58.60           C  
ATOM     71  C   MET A 726       6.057  20.395  40.764  1.00 63.08           C  
ATOM     72  O   MET A 726       6.986  21.044  41.257  1.00 63.69           O  
ATOM     73  CB  MET A 726       4.489  19.122  42.242  1.00 58.18           C  
ATOM     74  CG  MET A 726       5.580  18.855  43.257  1.00 77.03           C  
ATOM     75  SD  MET A 726       5.448  17.189  43.927  1.00 63.59           S  
ATOM     76  CE  MET A 726       5.774  16.212  42.468  1.00 53.20           C  
ATOM     77  N   GLY A 727       6.205  19.673  39.651  1.00 64.42           N  
ATOM     78  CA  GLY A 727       7.495  19.598  38.990  1.00 61.37           C  
ATOM     79  C   GLY A 727       7.935  20.910  38.375  1.00 64.91           C  
ATOM     80  O   GLY A 727       9.130  21.221  38.356  1.00 65.81           O  
ATOM     81  N   LYS A 728       6.989  21.689  37.849  1.00 72.46           N  
ATOM     82  CA  LYS A 728       7.336  22.996  37.302  1.00 73.19           C  
ATOM     83  C   LYS A 728       7.722  23.964  38.414  1.00 69.67           C  
ATOM     84  O   LYS A 728       8.791  24.592  38.366  1.00 69.27           O  
ATOM     85  CB  LYS A 728       6.174  23.557  36.478  1.00 74.57           C  
ATOM     86  CG  LYS A 728       6.542  24.793  35.667  1.00 72.86           C  
ATOM     87  CD  LYS A 728       5.509  25.905  35.801  1.00 59.91           C  
ATOM     88  CE  LYS A 728       4.170  25.507  35.208  1.00 60.40           C  
ATOM     89  NZ  LYS A 728       3.163  26.596  35.351  1.00 60.37           N  
ATOM     90  N   SER A 729       6.871  24.079  39.442  1.00 66.31           N  
ATOM     91  CA  SER A 729       7.178  24.987  40.544  1.00 65.59           C  
ATOM     92  C   SER A 729       8.481  24.609  41.235  1.00 72.98           C  
ATOM     93  O   SER A 729       9.217  25.489  41.696  1.00 76.13           O  
ATOM     94  CB  SER A 729       6.026  25.010  41.550  1.00 62.56           C  
ATOM     95  OG  SER A 729       6.288  25.918  42.608  1.00 52.15           O  
ATOM     96  N   LEU A 730       8.789  23.313  41.308  1.00 70.32           N  
ATOM     97  CA  LEU A 730      10.054  22.885  41.893  1.00 62.41           C  
ATOM     98  C   LEU A 730      11.229  23.110  40.951  1.00 63.39           C  
ATOM     99  O   LEU A 730      12.335  23.410  41.412  1.00 74.21           O  
ATOM    100  CB  LEU A 730       9.979  21.412  42.296  1.00 61.10           C  
ATOM    101  CG  LEU A 730       9.483  21.117  43.710  1.00 56.88           C  
ATOM    102  CD1 LEU A 730       9.252  19.628  43.900  1.00 70.69           C  
ATOM    103  CD2 LEU A 730      10.478  21.642  44.734  1.00 59.41           C  
ATOM    104  N   TYR A 731      11.021  22.965  39.640  1.00 61.58           N  
ATOM    105  CA  TYR A 731      12.099  23.246  38.698  1.00 71.71           C  
ATOM    106  C   TYR A 731      12.504  24.710  38.762  1.00 69.31           C  
ATOM    107  O   TYR A 731      13.694  25.037  38.696  1.00 63.28           O  
ATOM    108  CB  TYR A 731      11.689  22.875  37.270  1.00 65.75           C  
ATOM    109  CG  TYR A 731      12.790  23.114  36.252  1.00 66.42           C  
ATOM    110  CD1 TYR A 731      13.708  22.118  35.953  1.00 67.97           C  
ATOM    111  CD2 TYR A 731      12.918  24.338  35.602  1.00 60.85           C  
ATOM    112  CE1 TYR A 731      14.724  22.329  35.038  1.00 69.55           C  
ATOM    113  CE2 TYR A 731      13.933  24.559  34.684  1.00 54.59           C  
ATOM    114  CZ  TYR A 731      14.832  23.549  34.405  1.00 69.63           C  
ATOM    115  OH  TYR A 731      15.843  23.755  33.494  1.00 64.50           O  
ATOM    116  N   LEU A 732      11.526  25.607  38.889  1.00 61.39           N  
ATOM    117  CA  LEU A 732      11.844  27.031  38.911  1.00 73.13           C  
ATOM    118  C   LEU A 732      12.542  27.427  40.208  1.00 80.42           C  
ATOM    119  O   LEU A 732      13.557  28.134  40.186  1.00 73.51           O  
ATOM    120  CB  LEU A 732      10.572  27.854  38.711  1.00 71.75           C  
ATOM    121  CG  LEU A 732       9.753  27.547  37.458  1.00 65.51           C  
ATOM    122  CD1 LEU A 732       8.622  28.552  37.291  1.00 68.34           C  
ATOM    123  CD2 LEU A 732      10.643  27.519  36.228  1.00 52.14           C  
ATOM    124  N   ARG A 733      12.021  26.970  41.349  1.00 77.25           N  
ATOM    125  CA  ARG A 733      12.428  27.473  42.657  1.00 60.44           C  
ATOM    126  C   ARG A 733      13.256  26.465  43.453  1.00 61.87           C  
ATOM    127  O   ARG A 733      13.210  26.457  44.686  1.00 79.65           O  
ATOM    128  CB  ARG A 733      11.195  27.897  43.453  1.00 61.79           C  
ATOM    129  CG  ARG A 733      10.331  28.920  42.734  1.00 55.93           C  
ATOM    130  CD  ARG A 733       8.976  29.073  43.405  1.00 65.81           C  
ATOM    131  NE  ARG A 733       7.888  28.586  42.560  1.00 89.74           N  
ATOM    132  CZ  ARG A 733       7.072  29.372  41.863  1.00 86.96           C  
ATOM    133  NH1 ARG A 733       7.212  30.690  41.913  1.00 83.14           N  
ATOM    134  NH2 ARG A 733       6.111  28.840  41.122  1.00 76.97           N  
ATOM    135  N   ASN A 734      14.025  25.619  42.768  1.00 58.35           N  
ATOM    136  CA  ASN A 734      14.923  24.681  43.441  1.00 49.25           C  
ATOM    137  C   ASN A 734      15.971  24.224  42.440  1.00 65.57           C  
ATOM    138  O   ASN A 734      15.623  23.681  41.386  1.00 73.54           O  
ATOM    139  CB  ASN A 734      14.159  23.481  44.013  1.00 71.65           C  
ATOM    140  CG  ASN A 734      15.016  22.629  44.938  1.00 62.95           C  
ATOM    141  OD1 ASN A 734      15.853  21.843  44.487  1.00 59.00           O  
ATOM    142  ND2 ASN A 734      14.805  22.778  46.241  1.00 42.37           N  
ATOM    143  N   GLU A 735      17.246  24.428  42.772  1.00 62.74           N  
ATOM    144  CA  GLU A 735      18.324  24.174  41.822  1.00 70.05           C  
ATOM    145  C   GLU A 735      18.704  22.700  41.747  1.00 72.79           C  
ATOM    146  O   GLU A 735      19.158  22.239  40.694  1.00 76.38           O  
ATOM    147  CB  GLU A 735      19.554  25.013  42.184  1.00 86.28           C  
ATOM    148  CG  GLU A 735      20.190  24.672  43.528  1.00103.60           C  
ATOM    149  CD  GLU A 735      19.380  25.169  44.713  1.00105.24           C  
ATOM    150  OE1 GLU A 735      18.617  26.144  44.545  1.00109.56           O  
ATOM    151  OE2 GLU A 735      19.500  24.581  45.809  1.00104.95           O  
ATOM    152  N   VAL A 736      18.538  21.950  42.838  1.00 71.17           N  
ATOM    153  CA  VAL A 736      18.824  20.517  42.806  1.00 67.77           C  
ATOM    154  C   VAL A 736      17.785  19.792  41.956  1.00 71.13           C  
ATOM    155  O   VAL A 736      18.122  19.040  41.029  1.00 65.52           O  
ATOM    156  CB  VAL A 736      18.876  19.953  44.237  1.00 64.16           C  
ATOM    157  CG1 VAL A 736      19.420  18.538  44.230  1.00 54.92           C  
ATOM    158  CG2 VAL A 736      19.713  20.855  45.138  1.00 70.15           C  
ATOM    159  N   PHE A 737      16.505  20.015  42.268  1.00 56.83           N  
ATOM    160  CA  PHE A 737      15.412  19.460  41.474  1.00 69.17           C  
ATOM    161  C   PHE A 737      15.583  19.802  40.001  1.00 70.97           C  
ATOM    162  O   PHE A 737      15.435  18.940  39.127  1.00 65.15           O  
ATOM    163  CB  PHE A 737      14.076  19.994  41.998  1.00 62.19           C  
ATOM    164  CG  PHE A 737      12.872  19.268  41.467  1.00 65.67           C  
ATOM    165  CD2 PHE A 737      12.320  18.211  42.173  1.00 72.93           C  
ATOM    166  CD1 PHE A 737      12.280  19.653  40.277  1.00 61.47           C  
ATOM    167  CE2 PHE A 737      11.207  17.544  41.694  1.00 71.32           C  
ATOM    168  CE1 PHE A 737      11.166  18.988  39.792  1.00 66.97           C  
ATOM    169  CZ  PHE A 737      10.630  17.933  40.502  1.00 66.32           C  
ATOM    170  N   ALA A 738      15.910  21.063  39.709  1.00 73.64           N  
ATOM    171  CA  ALA A 738      16.107  21.476  38.324  1.00 71.55           C  
ATOM    172  C   ALA A 738      17.291  20.755  37.695  1.00 64.21           C  
ATOM    173  O   ALA A 738      17.241  20.367  36.521  1.00 60.59           O  
ATOM    174  CB  ALA A 738      16.305  22.989  38.244  1.00 61.16           C  
ATOM    175  N   ALA A 739      18.369  20.571  38.462  1.00 58.62           N  
ATOM    176  CA  ALA A 739      19.521  19.835  37.951  1.00 57.26           C  
ATOM    177  C   ALA A 739      19.135  18.421  37.545  1.00 61.31           C  
ATOM    178  O   ALA A 739      19.550  17.933  36.485  1.00 64.30           O  
ATOM    179  CB  ALA A 739      20.633  19.798  38.997  1.00 69.13           C  
ATOM    180  N   TRP A 740      18.328  17.748  38.364  1.00 66.97           N  
ATOM    181  CA  TRP A 740      17.924  16.397  37.993  1.00 69.88           C  
ATOM    182  C   TRP A 740      16.925  16.387  36.841  1.00 67.17           C  
ATOM    183  O   TRP A 740      16.970  15.480  35.999  1.00 56.74           O  
ATOM    184  CB  TRP A 740      17.365  15.660  39.209  1.00 61.41           C  
ATOM    185  CG  TRP A 740      18.464  15.149  40.087  1.00 50.72           C  
ATOM    186  CD1 TRP A 740      18.931  15.720  41.234  1.00 43.92           C  
ATOM    187  CD2 TRP A 740      19.265  13.981  39.864  1.00 48.03           C  
ATOM    188  NE1 TRP A 740      19.963  14.969  41.750  1.00 46.60           N  
ATOM    189  CE2 TRP A 740      20.188  13.898  40.925  1.00 35.08           C  
ATOM    190  CE3 TRP A 740      19.285  12.993  38.873  1.00 47.66           C  
ATOM    191  CZ2 TRP A 740      21.118  12.864  41.026  1.00 47.65           C  
ATOM    192  CZ3 TRP A 740      20.213  11.967  38.975  1.00 56.91           C  
ATOM    193  CH2 TRP A 740      21.116  11.912  40.043  1.00 37.58           C  
ATOM    194  N   ILE A 741      16.036  17.380  36.769  1.00 69.27           N  
ATOM    195  CA  ILE A 741      15.115  17.460  35.637  1.00 60.30           C  
ATOM    196  C   ILE A 741      15.888  17.623  34.334  1.00 70.81           C  
ATOM    197  O   ILE A 741      15.559  16.998  33.319  1.00 63.91           O  
ATOM    198  CB  ILE A 741      14.102  18.600  35.841  1.00 61.46           C  
ATOM    199  CG1 ILE A 741      13.123  18.245  36.958  1.00 54.80           C  
ATOM    200  CG2 ILE A 741      13.338  18.868  34.559  1.00 56.73           C  
ATOM    201  CD1 ILE A 741      12.207  17.086  36.608  1.00 61.29           C  
ATOM    202  N   GLU A 742      16.927  18.460  34.341  1.00 75.87           N  
ATOM    203  CA  GLU A 742      17.776  18.587  33.160  1.00 60.57           C  
ATOM    204  C   GLU A 742      18.496  17.276  32.865  1.00 62.13           C  
ATOM    205  O   GLU A 742      18.552  16.827  31.711  1.00 69.50           O  
ATOM    206  CB  GLU A 742      18.781  19.722  33.358  1.00 55.47           C  
ATOM    207  N   LYS A 743      19.052  16.648  33.907  1.00 71.12           N  
ATOM    208  CA  LYS A 743      19.760  15.379  33.742  1.00 74.66           C  
ATOM    209  C   LYS A 743      18.892  14.338  33.045  1.00 79.02           C  
ATOM    210  O   LYS A 743      19.359  13.628  32.147  1.00 66.89           O  
ATOM    211  CB  LYS A 743      20.222  14.863  35.106  1.00 70.46           C  
ATOM    212  CG  LYS A 743      20.723  13.421  35.115  1.00 78.61           C  
ATOM    213  CD  LYS A 743      22.057  13.271  34.391  1.00 88.86           C  
ATOM    214  CE  LYS A 743      22.619  11.863  34.550  1.00100.96           C  
ATOM    215  NZ  LYS A 743      23.948  11.699  33.896  1.00103.03           N  
ATOM    216  N   VAL A 744      17.623  14.239  33.436  1.00 76.44           N  
ATOM    217  CA  VAL A 744      16.735  13.272  32.798  1.00 66.51           C  
ATOM    218  C   VAL A 744      16.313  13.751  31.414  1.00 78.61           C  
ATOM    219  O   VAL A 744      16.200  12.953  30.474  1.00 69.31           O  
ATOM    220  CB  VAL A 744      15.519  13.001  33.702  1.00 64.90           C  
ATOM    221  CG1 VAL A 744      14.530  12.084  33.007  1.00 56.28           C  
ATOM    222  CG2 VAL A 744      15.964  12.395  35.024  1.00 62.31           C  
ATOM    223  N   ASP A 745      16.100  15.061  31.262  1.00 79.72           N  
ATOM    224  CA  ASP A 745      15.628  15.597  29.990  1.00 66.70           C  
ATOM    225  C   ASP A 745      16.630  15.338  28.874  1.00 74.10           C  
ATOM    226  O   ASP A 745      16.240  15.074  27.729  1.00 82.99           O  
ATOM    227  CB  ASP A 745      15.345  17.093  30.124  1.00 68.20           C  
ATOM    228  CG  ASP A 745      14.848  17.707  28.832  1.00 83.52           C  
ATOM    229  OD1 ASP A 745      13.720  17.380  28.407  1.00 85.34           O  
ATOM    230  OD2 ASP A 745      15.587  18.519  28.238  1.00 96.00           O  
ATOM    231  N   ALA A 746      17.928  15.413  29.183  1.00 66.08           N  
ATOM    232  CA  ALA A 746      18.930  15.074  28.177  1.00 66.61           C  
ATOM    233  C   ALA A 746      18.842  13.603  27.789  1.00 68.02           C  
ATOM    234  O   ALA A 746      18.962  13.256  26.608  1.00 73.10           O  
ATOM    235  CB  ALA A 746      20.331  15.413  28.686  1.00 62.70           C  
ATOM    236  N   LEU A 747      18.619  12.724  28.771  1.00 85.20           N  
ATOM    237  CA  LEU A 747      18.550  11.292  28.490  1.00 73.24           C  
ATOM    238  C   LEU A 747      17.347  10.950  27.619  1.00 70.37           C  
ATOM    239  O   LEU A 747      17.474  10.196  26.646  1.00 64.19           O  
ATOM    240  CB  LEU A 747      18.507  10.506  29.799  1.00 74.23           C  
ATOM    241  CG  LEU A 747      19.738   9.666  30.139  1.00 80.67           C  
ATOM    242  CD1 LEU A 747      20.994  10.519  30.112  1.00 95.48           C  
ATOM    243  CD2 LEU A 747      19.568   9.002  31.497  1.00 76.08           C  
ATOM    244  N   VAL A 748      16.169  11.483  27.953  1.00 74.58           N  
ATOM    245  CA  VAL A 748      14.994  11.222  27.126  1.00 73.36           C  
ATOM    246  C   VAL A 748      15.158  11.858  25.752  1.00 82.70           C  
ATOM    247  O   VAL A 748      14.743  11.289  24.734  1.00 77.94           O  
ATOM    248  CB  VAL A 748      13.716  11.714  27.828  1.00 63.53           C  
ATOM    249  CG1 VAL A 748      12.493  11.433  26.968  1.00 71.65           C  
ATOM    250  CG2 VAL A 748      13.573  11.060  29.193  1.00 64.29           C  
ATOM    251  N   GLN A 749      15.771  13.044  25.697  1.00 80.49           N  
ATOM    252  CA  GLN A 749      16.048  13.675  24.412  1.00 80.48           C  
ATOM    253  C   GLN A 749      17.045  12.872  23.586  1.00 73.21           C  
ATOM    254  O   GLN A 749      17.111  13.051  22.365  1.00 86.37           O  
ATOM    255  CB  GLN A 749      16.566  15.097  24.628  1.00 88.03           C  
ATOM    256  CG  GLN A 749      15.948  16.136  23.707  1.00 84.67           C  
ATOM    257  CD  GLN A 749      16.340  17.550  24.090  1.00101.34           C  
ATOM    258  OE1 GLN A 749      15.673  18.516  23.717  1.00112.33           O  
ATOM    259  NE2 GLN A 749      17.428  17.679  24.842  1.00 91.14           N  
ATOM    260  N   ASP A 750      17.826  11.998  24.225  1.00 81.22           N  
ATOM    261  CA  ASP A 750      18.690  11.090  23.479  1.00 74.48           C  
ATOM    262  C   ASP A 750      17.941   9.834  23.048  1.00 83.93           C  
ATOM    263  O   ASP A 750      18.129   9.351  21.926  1.00 83.22           O  
ATOM    264  CB  ASP A 750      19.913  10.715  24.317  1.00 81.58           C  
ATOM    265  CG  ASP A 750      20.871   9.803  23.573  1.00 99.00           C  
ATOM    266  OD1 ASP A 750      21.450  10.248  22.559  1.00101.63           O  
ATOM    267  OD2 ASP A 750      21.048   8.644  24.002  1.00112.00           O  
ATOM    268  N   GLU A 751      17.088   9.293  23.922  1.00 87.15           N  
ATOM    269  CA  GLU A 751      16.357   8.075  23.593  1.00 87.36           C  
ATOM    270  C   GLU A 751      15.122   8.358  22.746  1.00 86.79           C  
ATOM    271  O   GLU A 751      14.706   7.499  21.961  1.00 83.02           O  
ATOM    272  CB  GLU A 751      15.962   7.333  24.874  1.00 80.63           C  
ATOM    273  CG  GLU A 751      17.123   7.054  25.826  1.00 89.13           C  
ATOM    274  CD  GLU A 751      18.175   6.131  25.234  1.00 97.16           C  
ATOM    275  OE1 GLU A 751      17.830   5.313  24.355  1.00103.06           O  
ATOM    276  OE2 GLU A 751      19.350   6.226  25.651  1.00 99.19           O  
ATOM    277  N   LEU A 752      14.526   9.541  22.885  1.00 92.34           N  
ATOM    278  CA  LEU A 752      13.371   9.950  22.098  1.00 82.09           C  
ATOM    279  C   LEU A 752      13.681  11.276  21.414  1.00 94.63           C  
ATOM    280  O   LEU A 752      14.790  11.809  21.514  1.00100.74           O  
ATOM    281  CB  LEU A 752      12.114  10.065  22.970  1.00 88.98           C  
ATOM    282  CG  LEU A 752      11.637   8.776  23.639  1.00 90.20           C  
ATOM    283  CD1 LEU A 752      10.507   9.062  24.614  1.00 98.82           C  
ATOM    284  CD2 LEU A 752      11.201   7.756  22.599  1.00 82.89           C  
ATOM    285  N   GLY A 753      12.688  11.816  20.715  1.00 87.17           N  
ATOM    286  CA  GLY A 753      12.878  13.052  19.985  1.00 90.75           C  
ATOM    287  C   GLY A 753      12.568  14.295  20.793  1.00 87.95           C  
ATOM    288  O   GLY A 753      13.301  15.286  20.723  1.00 94.92           O  
ATOM    289  N   TYR A 754      11.492  14.251  21.573  1.00 87.65           N  
ATOM    290  CA  TYR A 754      11.003  15.431  22.272  1.00 70.91           C  
ATOM    291  C   TYR A 754      11.794  15.652  23.561  1.00 76.63           C  
ATOM    292  O   TYR A 754      12.779  14.965  23.847  1.00 79.83           O  
ATOM    293  CB  TYR A 754       9.503  15.304  22.530  1.00 80.83           C  
ATOM    294  CG  TYR A 754       9.104  14.104  23.362  1.00 84.84           C  
ATOM    295  CD1 TYR A 754       8.902  12.862  22.774  1.00 84.41           C  
ATOM    296  CD2 TYR A 754       8.915  14.218  24.734  1.00 80.73           C  
ATOM    297  CE1 TYR A 754       8.533  11.767  23.529  1.00 88.07           C  
ATOM    298  CE2 TYR A 754       8.546  13.126  25.498  1.00 75.43           C  
ATOM    299  CZ  TYR A 754       8.356  11.904  24.890  1.00 75.86           C  
ATOM    300  OH  TYR A 754       7.986  10.814  25.642  1.00 76.77           O  
ATOM    301  N   SER A 755      11.361  16.630  24.355  1.00 82.50           N  
ATOM    302  CA  SER A 755      12.045  17.038  25.575  1.00 69.37           C  
ATOM    303  C   SER A 755      11.046  17.096  26.719  1.00 70.20           C  
ATOM    304  O   SER A 755       9.998  17.738  26.599  1.00 71.40           O  
ATOM    305  CB  SER A 755      12.721  18.400  25.395  1.00 63.76           C  
ATOM    306  OG  SER A 755      12.846  19.073  26.636  1.00 84.68           O  
ATOM    307  N   VAL A 756      11.379  16.436  27.832  1.00 61.94           N  
ATOM    308  CA  VAL A 756      10.461  16.393  28.966  1.00 55.87           C  
ATOM    309  C   VAL A 756      10.380  17.749  29.651  1.00 65.16           C  
ATOM    310  O   VAL A 756       9.328  18.116  30.189  1.00 56.70           O  
ATOM    311  CB  VAL A 756      10.882  15.296  29.959  1.00 65.43           C  
ATOM    312  CG1 VAL A 756       9.691  14.851  30.797  1.00 59.40           C  
ATOM    313  CG2 VAL A 756      11.498  14.129  29.223  1.00 79.03           C  
ATOM    314  N   LEU A 757      11.477  18.510  29.654  1.00 54.52           N  
ATOM    315  CA  LEU A 757      11.468  19.818  30.302  1.00 66.23           C  
ATOM    316  C   LEU A 757      10.491  20.768  29.619  1.00 70.93           C  
ATOM    317  O   LEU A 757       9.799  21.547  30.289  1.00 44.54           O  
ATOM    318  CB  LEU A 757      12.881  20.402  30.313  1.00 76.66           C  
ATOM    319  CG  LEU A 757      13.055  21.755  31.003  1.00 57.89           C  
ATOM    320  CD1 LEU A 757      12.440  21.735  32.391  1.00 53.43           C  
ATOM    321  CD2 LEU A 757      14.526  22.120  31.076  1.00 71.99           C  
ATOM    322  N   GLU A 758      10.419  20.718  28.284  1.00 48.04           N  
ATOM    323  CA  GLU A 758       9.402  21.480  27.564  1.00 67.10           C  
ATOM    324  C   GLU A 758       8.004  21.111  28.042  1.00 64.25           C  
ATOM    325  O   GLU A 758       7.172  21.987  28.301  1.00 63.53           O  
ATOM    326  CB  GLU A 758       9.523  21.243  26.057  1.00 81.57           C  
ATOM    327  CG  GLU A 758      10.401  22.232  25.315  1.00 71.94           C  
ATOM    328  CD  GLU A 758      10.213  22.144  23.811  1.00 83.13           C  
ATOM    329  OE1 GLU A 758       9.078  21.864  23.369  1.00 85.87           O  
ATOM    330  OE2 GLU A 758      11.198  22.343  23.070  1.00 93.25           O  
ATOM    331  N   LEU A 759       7.732  19.811  28.174  1.00 63.05           N  
ATOM    332  CA  LEU A 759       6.404  19.364  28.581  1.00 63.37           C  
ATOM    333  C   LEU A 759       6.081  19.800  30.006  1.00 63.01           C  
ATOM    334  O   LEU A 759       4.935  20.150  30.309  1.00 66.95           O  
ATOM    335  CB  LEU A 759       6.302  17.844  28.446  1.00 54.59           C  
ATOM    336  CG  LEU A 759       5.917  17.239  27.089  1.00 63.29           C  
ATOM    337  CD1 LEU A 759       6.750  17.796  25.943  1.00 68.16           C  
ATOM    338  CD2 LEU A 759       6.035  15.722  27.138  1.00 56.25           C  
ATOM    339  N   ILE A 760       7.078  19.784  30.893  1.00 63.60           N  
ATOM    340  CA  ILE A 760       6.850  20.175  32.281  1.00 59.51           C  
ATOM    341  C   ILE A 760       6.592  21.673  32.376  1.00 56.12           C  
ATOM    342  O   ILE A 760       5.599  22.112  32.969  1.00 56.06           O  
ATOM    343  CB  ILE A 760       8.042  19.753  33.158  1.00 60.16           C  
ATOM    344  CG1 ILE A 760       8.201  18.233  33.153  1.00 54.51           C  
ATOM    345  CG2 ILE A 760       7.863  20.260  34.580  1.00 48.71           C  
ATOM    346  CD1 ILE A 760       9.544  17.765  33.667  1.00 54.95           C  
ATOM    347  N   LEU A 761       7.482  22.480  31.794  1.00 55.42           N  
ATOM    348  CA  LEU A 761       7.328  23.930  31.861  1.00 73.80           C  
ATOM    349  C   LEU A 761       6.066  24.381  31.132  1.00 69.72           C  
ATOM    350  O   LEU A 761       5.199  25.044  31.713  1.00 66.04           O  
ATOM    351  CB  LEU A 761       8.570  24.614  31.288  1.00 64.16           C  
ATOM    352  CG  LEU A 761       9.841  24.426  32.120  1.00 65.58           C  
ATOM    353  CD1 LEU A 761      11.024  25.146  31.492  1.00 60.66           C  
ATOM    354  CD2 LEU A 761       9.621  24.902  33.547  1.00 68.89           C  
ATOM    355  N   ASP A 762       5.947  24.030  29.852  1.00 76.46           N  
ATOM    356  CA  ASP A 762       4.716  24.291  29.117  1.00 79.25           C  
ATOM    357  C   ASP A 762       3.617  23.396  29.677  1.00 78.91           C  
ATOM    358  O   ASP A 762       3.360  22.308  29.151  1.00 98.27           O  
ATOM    359  CB  ASP A 762       4.918  24.060  27.617  1.00 74.31           C  
ATOM    360  CG  ASP A 762       3.787  24.619  26.782  1.00100.73           C  
ATOM    361  OD1 ASP A 762       3.564  25.848  26.830  1.00102.70           O  
ATOM    362  OD2 ASP A 762       3.125  23.831  26.074  1.00 99.54           O  
ATOM    363  N   ASP A 763       2.969  23.848  30.751  1.00 68.88           N  
ATOM    364  CA  ASP A 763       2.032  23.030  31.514  1.00 68.07           C  
ATOM    365  C   ASP A 763       0.779  22.702  30.709  1.00 73.87           C  
ATOM    366  O   ASP A 763      -0.337  23.038  31.120  1.00 78.51           O  
ATOM    367  CB  ASP A 763       1.659  23.748  32.817  1.00 78.72           C  
ATOM    368  CG  ASP A 763       1.051  22.815  33.850  1.00 84.51           C  
ATOM    369  OD1 ASP A 763       1.199  21.584  33.706  1.00 90.03           O  
ATOM    370  OD2 ASP A 763       0.426  23.316  34.810  1.00 81.83           O  
ATOM    371  N   ALA A 764       0.955  22.045  29.565  1.00 80.35           N  
ATOM    372  CA  ALA A 764      -0.144  21.698  28.679  1.00 71.91           C  
ATOM    373  C   ALA A 764      -0.777  20.377  29.100  1.00 75.38           C  
ATOM    374  O   ALA A 764      -0.154  19.544  29.761  1.00 73.04           O  
ATOM    375  CB  ALA A 764       0.341  21.608  27.231  1.00 60.54           C  
ATOM    376  N   GLN A 765      -2.035  20.195  28.708  1.00 84.63           N  
ATOM    377  CA  GLN A 765      -2.713  18.934  28.973  1.00 68.69           C  
ATOM    378  C   GLN A 765      -2.111  17.823  28.125  1.00 74.49           C  
ATOM    379  O   GLN A 765      -1.745  18.032  26.965  1.00 77.58           O  
ATOM    380  CB  GLN A 765      -4.211  19.054  28.700  1.00 71.97           C  
ATOM    381  CG  GLN A 765      -4.951  19.936  29.687  1.00 83.62           C  
ATOM    382  CD  GLN A 765      -6.445  19.682  29.682  1.00 96.65           C  
ATOM    383  OE1 GLN A 765      -7.089  19.672  30.731  1.00 87.69           O  
ATOM    384  NE2 GLN A 765      -7.006  19.473  28.496  1.00105.00           N  
ATOM    385  N   ASP A 766      -2.007  16.633  28.713  1.00 56.11           N  
ATOM    386  CA  ASP A 766      -1.349  15.506  28.058  1.00 69.60           C  
ATOM    387  C   ASP A 766      -2.181  14.253  28.287  1.00 74.61           C  
ATOM    388  O   ASP A 766      -2.243  13.742  29.409  1.00 80.77           O  
ATOM    389  CB  ASP A 766       0.073  15.321  28.587  1.00 53.22           C  
ATOM    390  CG  ASP A 766       0.894  14.368  27.740  1.00 62.13           C  
ATOM    391  OD1 ASP A 766       0.370  13.853  26.731  1.00 69.97           O  
ATOM    392  OD2 ASP A 766       2.071  14.138  28.085  1.00 72.62           O  
ATOM    393  N   TYR A 767      -2.819  13.763  27.226  1.00 57.48           N  
ATOM    394  CA  TYR A 767      -3.532  12.495  27.270  1.00 54.32           C  
ATOM    395  C   TYR A 767      -2.734  11.352  26.660  1.00 57.21           C  
ATOM    396  O   TYR A 767      -3.165  10.198  26.753  1.00 56.86           O  
ATOM    397  CB  TYR A 767      -4.883  12.619  26.556  1.00 67.48           C  
ATOM    398  CG  TYR A 767      -5.779  13.678  27.151  1.00 72.79           C  
ATOM    399  CD1 TYR A 767      -6.550  13.410  28.272  1.00 65.61           C  
ATOM    400  CD2 TYR A 767      -5.849  14.948  26.596  1.00 83.62           C  
ATOM    401  CE1 TYR A 767      -7.366  14.375  28.823  1.00 68.31           C  
ATOM    402  CE2 TYR A 767      -6.665  15.920  27.139  1.00 80.10           C  
ATOM    403  CZ  TYR A 767      -7.420  15.628  28.254  1.00 82.16           C  
ATOM    404  OH  TYR A 767      -8.238  16.590  28.800  1.00 87.80           O  
ATOM    405  N   GLY A 768      -1.592  11.645  26.042  1.00 65.77           N  
ATOM    406  CA  GLY A 768      -0.722  10.609  25.528  1.00 70.26           C  
ATOM    407  C   GLY A 768      -0.152   9.763  26.645  1.00 68.93           C  
ATOM    408  O   GLY A 768       0.380  10.295  27.624  1.00 71.09           O  
ATOM    409  N   ILE A 769      -0.264   8.441  26.513  1.00 53.65           N  
ATOM    410  CA  ILE A 769       0.160   7.545  27.585  1.00 60.76           C  
ATOM    411  C   ILE A 769       1.665   7.645  27.798  1.00 61.52           C  
ATOM    412  O   ILE A 769       2.142   7.827  28.927  1.00 71.47           O  
ATOM    413  CB  ILE A 769      -0.271   6.102  27.273  1.00 64.83           C  
ATOM    414  CG1 ILE A 769      -1.752   6.070  26.887  1.00 63.42           C  
ATOM    415  CG2 ILE A 769       0.000   5.200  28.464  1.00 68.43           C  
ATOM    416  CD1 ILE A 769      -2.250   4.700  26.491  1.00 88.63           C  
ATOM    417  N   GLU A 770       2.435   7.545  26.711  1.00 49.97           N  
ATOM    418  CA  GLU A 770       3.890   7.512  26.830  1.00 64.36           C  
ATOM    419  C   GLU A 770       4.431   8.813  27.412  1.00 59.24           C  
ATOM    420  O   GLU A 770       5.209   8.797  28.372  1.00 68.23           O  
ATOM    421  CB  GLU A 770       4.525   7.226  25.468  1.00 62.87           C  
ATOM    422  CG  GLU A 770       6.045   7.219  25.499  1.00 91.56           C  
ATOM    423  CD  GLU A 770       6.652   7.037  24.126  1.00 98.68           C  
ATOM    424  OE1 GLU A 770       6.429   5.972  23.509  1.00107.58           O  
ATOM    425  OE2 GLU A 770       7.351   7.964  23.661  1.00 86.10           O  
ATOM    426  N   THR A 771       4.030   9.955  26.844  1.00 59.38           N  
ATOM    427  CA  THR A 771       4.560  11.233  27.313  1.00 68.04           C  
ATOM    428  C   THR A 771       4.160  11.518  28.757  1.00 57.54           C  
ATOM    429  O   THR A 771       4.935  12.123  29.509  1.00 60.12           O  
ATOM    430  CB  THR A 771       4.097  12.368  26.396  1.00 64.99           C  
ATOM    431  OG1 THR A 771       2.670  12.331  26.273  1.00 60.53           O  
ATOM    432  CG2 THR A 771       4.727  12.230  25.019  1.00 48.39           C  
ATOM    433  N   THR A 772       2.959  11.095  29.162  1.00 60.03           N  
ATOM    434  CA  THR A 772       2.559  11.228  30.560  1.00 60.44           C  
ATOM    435  C   THR A 772       3.447  10.378  31.460  1.00 55.92           C  
ATOM    436  O   THR A 772       3.932  10.847  32.499  1.00 55.27           O  
ATOM    437  CB  THR A 772       1.089  10.839  30.727  1.00 52.74           C  
ATOM    438  OG1 THR A 772       0.254  11.857  30.161  1.00 63.08           O  
ATOM    439  CG2 THR A 772       0.739  10.660  32.197  1.00 46.70           C  
ATOM    440  N   GLN A 773       3.679   9.120  31.067  1.00 54.67           N  
ATOM    441  CA  GLN A 773       4.565   8.253  31.838  1.00 51.69           C  
ATOM    442  C   GLN A 773       5.962   8.850  31.956  1.00 56.62           C  
ATOM    443  O   GLN A 773       6.593   8.762  33.016  1.00 50.55           O  
ATOM    444  CB  GLN A 773       4.630   6.864  31.200  1.00 58.79           C  
ATOM    445  CG  GLN A 773       3.336   6.070  31.291  1.00 81.77           C  
ATOM    446  CD  GLN A 773       2.935   5.767  32.721  1.00 91.99           C  
ATOM    447  OE1 GLN A 773       2.186   6.522  33.343  1.00 82.04           O  
ATOM    448  NE2 GLN A 773       3.432   4.655  33.251  1.00110.04           N  
ATOM    449  N   VAL A 774       6.459   9.468  30.881  1.00 55.63           N  
ATOM    450  CA  VAL A 774       7.788  10.069  30.916  1.00 52.17           C  
ATOM    451  C   VAL A 774       7.805  11.276  31.845  1.00 58.18           C  
ATOM    452  O   VAL A 774       8.746  11.459  32.627  1.00 63.93           O  
ATOM    453  CB  VAL A 774       8.247  10.445  29.495  1.00 57.33           C  
ATOM    454  CG1 VAL A 774       9.607  11.116  29.543  1.00 63.68           C  
ATOM    455  CG2 VAL A 774       8.297   9.216  28.605  1.00 58.66           C  
ATOM    456  N   THR A 775       6.773  12.119  31.775  1.00 54.30           N  
ATOM    457  CA  THR A 775       6.716  13.289  32.646  1.00 56.01           C  
ATOM    458  C   THR A 775       6.706  12.877  34.113  1.00 55.89           C  
ATOM    459  O   THR A 775       7.529  13.351  34.910  1.00 54.73           O  
ATOM    460  CB  THR A 775       5.484  14.134  32.313  1.00 39.81           C  
ATOM    461  OG1 THR A 775       5.636  14.718  31.013  1.00 55.76           O  
ATOM    462  CG2 THR A 775       5.304  15.240  33.340  1.00 53.32           C  
ATOM    463  N   ILE A 776       5.781  11.986  34.487  1.00 56.06           N  
ATOM    464  CA  ILE A 776       5.736  11.497  35.863  1.00 39.15           C  
ATOM    465  C   ILE A 776       7.069  10.868  36.250  1.00 41.43           C  
ATOM    466  O   ILE A 776       7.545  11.033  37.380  1.00 44.34           O  
ATOM    467  CB  ILE A 776       4.570  10.508  36.041  1.00 48.25           C  
ATOM    468  CG1 ILE A 776       3.241  11.176  35.688  1.00 53.61           C  
ATOM    469  CG2 ILE A 776       4.531   9.982  37.467  1.00 43.35           C  
ATOM    470  CD1 ILE A 776       2.047  10.240  35.774  1.00 32.07           C  
ATOM    471  N   PHE A 777       7.704  10.159  35.313  1.00 43.03           N  
ATOM    472  CA  PHE A 777       8.990   9.528  35.592  1.00 35.37           C  
ATOM    473  C   PHE A 777      10.045  10.563  35.968  1.00 57.37           C  
ATOM    474  O   PHE A 777      10.667  10.474  37.031  1.00 58.13           O  
ATOM    475  CB  PHE A 777       9.448   8.708  34.386  1.00 43.15           C  
ATOM    476  CG  PHE A 777      10.852   8.184  34.508  1.00 57.18           C  
ATOM    477  CD1 PHE A 777      11.138   7.127  35.354  1.00 58.93           C  
ATOM    478  CD2 PHE A 777      11.884   8.745  33.774  1.00 57.00           C  
ATOM    479  CE1 PHE A 777      12.427   6.639  35.468  1.00 56.35           C  
ATOM    480  CE2 PHE A 777      13.173   8.261  33.882  1.00 62.41           C  
ATOM    481  CZ  PHE A 777      13.445   7.207  34.731  1.00 65.74           C  
ATOM    482  N   ALA A 778      10.263  11.553  35.097  1.00 57.08           N  
ATOM    483  CA  ALA A 778      11.266  12.576  35.379  1.00 56.67           C  
ATOM    484  C   ALA A 778      10.961  13.305  36.682  1.00 56.58           C  
ATOM    485  O   ALA A 778      11.866  13.545  37.495  1.00 47.24           O  
ATOM    486  CB  ALA A 778      11.350  13.566  34.217  1.00 44.35           C  
ATOM    487  N   ILE A 779       9.689  13.651  36.906  1.00 45.10           N  
ATOM    488  CA  ILE A 779       9.321  14.353  38.134  1.00 46.39           C  
ATOM    489  C   ILE A 779       9.668  13.514  39.358  1.00 56.62           C  
ATOM    490  O   ILE A 779      10.199  14.027  40.351  1.00 44.49           O  
ATOM    491  CB  ILE A 779       7.829  14.729  38.110  1.00 54.42           C  
ATOM    492  CG1 ILE A 779       7.548  15.719  36.979  1.00 62.67           C  
ATOM    493  CG2 ILE A 779       7.405  15.314  39.443  1.00 44.26           C  
ATOM    494  CD1 ILE A 779       8.474  16.904  36.975  1.00 63.13           C  
ATOM    495  N   GLN A 780       9.386  12.209  39.305  1.00 52.08           N  
ATOM    496  CA  GLN A 780       9.652  11.354  40.459  1.00 60.14           C  
ATOM    497  C   GLN A 780      11.146  11.135  40.664  1.00 56.87           C  
ATOM    498  O   GLN A 780      11.605  11.021  41.807  1.00 44.15           O  
ATOM    499  CB  GLN A 780       8.926  10.020  40.306  1.00 38.01           C  
ATOM    500  CG  GLN A 780       7.433  10.125  40.507  1.00 34.32           C  
ATOM    501  CD  GLN A 780       6.734   8.804  40.305  1.00 46.65           C  
ATOM    502  OE1 GLN A 780       7.248   7.919  39.621  1.00 47.25           O  
ATOM    503  NE2 GLN A 780       5.559   8.654  40.909  1.00 35.39           N  
ATOM    504  N   ILE A 781      11.920  11.063  39.576  1.00 47.42           N  
ATOM    505  CA  ILE A 781      13.372  10.956  39.706  1.00 40.35           C  
ATOM    506  C   ILE A 781      13.932  12.200  40.380  1.00 47.86           C  
ATOM    507  O   ILE A 781      14.771  12.110  41.285  1.00 59.46           O  
ATOM    508  CB  ILE A 781      14.026  10.719  38.331  1.00 51.36           C  
ATOM    509  CG1 ILE A 781      13.518   9.422  37.701  1.00 44.90           C  
ATOM    510  CG2 ILE A 781      15.542  10.672  38.466  1.00 56.88           C  
ATOM    511  CD1 ILE A 781      13.863   8.183  38.485  1.00 43.12           C  
ATOM    512  N   ALA A 782      13.459  13.381  39.967  1.00 55.90           N  
ATOM    513  CA  ALA A 782      13.985  14.618  40.537  1.00 56.70           C  
ATOM    514  C   ALA A 782      13.551  14.797  41.988  1.00 47.16           C  
ATOM    515  O   ALA A 782      14.344  15.246  42.823  1.00 50.48           O  
ATOM    516  CB  ALA A 782      13.550  15.815  39.694  1.00 55.13           C  
ATOM    517  N   LEU A 783      12.297  14.463  42.308  1.00 44.83           N  
ATOM    518  CA  LEU A 783      11.843  14.564  43.693  1.00 45.91           C  
ATOM    519  C   LEU A 783      12.578  13.574  44.588  1.00 58.43           C  
ATOM    520  O   LEU A 783      12.983  13.917  45.706  1.00 49.17           O  
ATOM    521  CB  LEU A 783      10.334  14.338  43.771  1.00 38.62           C  
ATOM    522  CG  LEU A 783       9.716  14.241  45.169  1.00 54.11           C  
ATOM    523  CD1 LEU A 783       9.721  15.589  45.882  1.00 43.52           C  
ATOM    524  CD2 LEU A 783       8.307  13.673  45.098  1.00 43.29           C  
ATOM    525  N   GLY A 784      12.764  12.343  44.109  1.00 49.30           N  
ATOM    526  CA  GLY A 784      13.472  11.353  44.901  1.00 50.73           C  
ATOM    527  C   GLY A 784      14.928  11.710  45.125  1.00 56.89           C  
ATOM    528  O   GLY A 784      15.464  11.504  46.217  1.00 55.82           O  
ATOM    529  N   GLU A 785      15.592  12.237  44.092  1.00 63.74           N  
ATOM    530  CA  GLU A 785      16.983  12.640  44.257  1.00 50.76           C  
ATOM    531  C   GLU A 785      17.098  13.909  45.090  1.00 49.37           C  
ATOM    532  O   GLU A 785      18.131  14.136  45.730  1.00 59.56           O  
ATOM    533  CB  GLU A 785      17.646  12.823  42.893  1.00 40.64           C  
ATOM    534  CG  GLU A 785      17.885  11.524  42.142  1.00 51.01           C  
ATOM    535  CD  GLU A 785      19.031  10.700  42.709  1.00 60.92           C  
ATOM    536  OE1 GLU A 785      19.687  11.156  43.672  1.00 58.56           O  
ATOM    537  OE2 GLU A 785      19.276   9.591  42.182  1.00 47.17           O  
ATOM    538  N   LEU A 786      16.061  14.749  45.095  1.00 47.88           N  
ATOM    539  CA  LEU A 786      16.037  15.873  46.025  1.00 54.97           C  
ATOM    540  C   LEU A 786      15.913  15.385  47.461  1.00 66.01           C  
ATOM    541  O   LEU A 786      16.543  15.938  48.371  1.00 63.74           O  
ATOM    542  CB  LEU A 786      14.889  16.823  45.680  1.00 47.78           C  
ATOM    543  CG  LEU A 786      14.668  17.980  46.657  1.00 44.87           C  
ATOM    544  CD1 LEU A 786      15.869  18.910  46.667  1.00 53.58           C  
ATOM    545  CD2 LEU A 786      13.396  18.738  46.318  1.00 45.13           C  
ATOM    546  N   LEU A 787      15.203  14.306  47.691  1.00 59.34           N  
ATOM    547  CA  LEU A 787      15.119  13.785  49.024  1.00 59.99           C  
ATOM    548  C   LEU A 787      16.395  13.128  49.381  1.00 47.43           C  
ATOM    549  O   LEU A 787      16.807  13.190  50.464  1.00 52.04           O  
ATOM    550  CB  LEU A 787      13.989  12.811  49.171  1.00 54.61           C  
ATOM    551  CG  LEU A 787      12.650  13.455  49.036  1.00 63.19           C  
ATOM    552  CD1 LEU A 787      11.503  12.540  49.294  1.00 58.05           C  
ATOM    553  CD2 LEU A 787      12.534  14.738  49.785  1.00 52.73           C  
ATOM    554  N   ARG A 788      17.025  12.482  48.444  1.00 56.44           N  
ATOM    555  CA  ARG A 788      18.323  11.879  48.728  1.00 46.73           C  
ATOM    556  C   ARG A 788      19.379  12.937  49.023  1.00 64.57           C  
ATOM    557  O   ARG A 788      20.299  12.689  49.811  1.00 59.14           O  
ATOM    558  CB  ARG A 788      18.763  11.006  47.554  1.00 36.00           C  
ATOM    559  CG  ARG A 788      19.852  10.013  47.906  1.00 44.00           C  
ATOM    560  CD  ARG A 788      20.653   9.593  46.689  1.00 41.15           C  
ATOM    561  NE  ARG A 788      19.830   9.013  45.632  1.00 65.20           N  
ATOM    562  CZ  ARG A 788      19.538   7.720  45.533  1.00 64.79           C  
ATOM    563  NH1 ARG A 788      19.993   6.863  46.436  1.00 77.04           N  
ATOM    564  NH2 ARG A 788      18.789   7.283  44.529  1.00 56.06           N  
ATOM    565  N   HIS A 789      19.270  14.113  48.396  1.00 61.64           N  
ATOM    566  CA  HIS A 789      20.191  15.206  48.689  1.00 56.19           C  
ATOM    567  C   HIS A 789      20.085  15.649  50.142  1.00 65.26           C  
ATOM    568  O   HIS A 789      21.052  16.176  50.705  1.00 75.19           O  
ATOM    569  CB  HIS A 789      19.918  16.378  47.742  1.00 69.25           C  
ATOM    570  CG  HIS A 789      20.680  17.625  48.073  1.00 68.33           C  
ATOM    571  ND1 HIS A 789      20.138  18.652  48.817  1.00 58.54           N  
ATOM    572  CD2 HIS A 789      21.934  18.019  47.747  1.00 50.74           C  
ATOM    573  CE1 HIS A 789      21.028  19.620  48.942  1.00 55.89           C  
ATOM    574  NE2 HIS A 789      22.127  19.261  48.303  1.00 65.63           N  
ATOM    575  N   HIS A 790      18.926  15.444  50.766  1.00 49.28           N  
ATOM    576  CA  HIS A 790      18.735  15.746  52.175  1.00 59.24           C  
ATOM    577  C   HIS A 790      18.980  14.535  53.072  1.00 57.17           C  
ATOM    578  O   HIS A 790      18.581  14.548  54.242  1.00 62.04           O  
ATOM    579  CB  HIS A 790      17.335  16.318  52.403  1.00 50.64           C  
ATOM    580  CG  HIS A 790      17.158  17.699  51.858  1.00 56.05           C  
ATOM    581  ND1 HIS A 790      17.311  17.997  50.519  1.00 77.98           N  
ATOM    582  CD2 HIS A 790      16.856  18.870  52.468  1.00 73.45           C  
ATOM    583  CE1 HIS A 790      17.103  19.287  50.329  1.00 66.36           C  
ATOM    584  NE2 HIS A 790      16.823  19.840  51.497  1.00 63.66           N  
ATOM    585  N   GLY A 791      19.623  13.495  52.549  1.00 56.61           N  
ATOM    586  CA  GLY A 791      20.138  12.421  53.374  1.00 63.27           C  
ATOM    587  C   GLY A 791      19.193  11.281  53.676  1.00 70.25           C  
ATOM    588  O   GLY A 791      19.396  10.583  54.677  1.00 86.92           O  
ATOM    589  N   ALA A 792      18.179  11.052  52.847  1.00 61.71           N  
ATOM    590  CA  ALA A 792      17.226   9.974  53.068  1.00 67.41           C  
ATOM    591  C   ALA A 792      17.159   9.082  51.839  1.00 60.50           C  
ATOM    592  O   ALA A 792      17.114   9.573  50.707  1.00 71.25           O  
ATOM    593  CB  ALA A 792      15.833  10.518  53.393  1.00 61.47           C  
ATOM    594  N   LYS A 793      17.165   7.774  52.068  1.00 58.16           N  
ATOM    595  CA  LYS A 793      16.955   6.821  50.988  1.00 63.37           C  
ATOM    596  C   LYS A 793      15.563   7.028  50.412  1.00 57.53           C  
ATOM    597  O   LYS A 793      14.568   6.887  51.144  1.00 58.14           O  
ATOM    598  CB  LYS A 793      17.126   5.389  51.488  1.00 62.93           C  
ATOM    599  CG  LYS A 793      18.534   5.058  51.963  1.00 70.64           C  
ATOM    600  CD  LYS A 793      18.615   3.636  52.498  1.00 66.79           C  
ATOM    601  CE  LYS A 793      19.887   3.410  53.305  1.00 74.39           C  
ATOM    602  NZ  LYS A 793      21.120   3.629  52.500  1.00 90.53           N  
ATOM    603  N   PRO A 794      15.430   7.372  49.128  1.00 61.63           N  
ATOM    604  CA  PRO A 794      14.109   7.746  48.599  1.00 60.42           C  
ATOM    605  C   PRO A 794      13.087   6.623  48.659  1.00 57.12           C  
ATOM    606  O   PRO A 794      11.912   6.877  48.953  1.00 52.21           O  
ATOM    607  CB  PRO A 794      14.416   8.159  47.152  1.00 74.78           C  
ATOM    608  CG  PRO A 794      15.886   8.467  47.140  1.00 81.12           C  
ATOM    609  CD  PRO A 794      16.498   7.526  48.124  1.00 69.78           C  
ATOM    610  N   ALA A 795      13.501   5.382  48.396  1.00 47.04           N  
ATOM    611  CA  ALA A 795      12.576   4.257  48.450  1.00 41.41           C  
ATOM    612  C   ALA A 795      12.027   4.011  49.849  1.00 58.08           C  
ATOM    613  O   ALA A 795      11.093   3.216  49.997  1.00 64.46           O  
ATOM    614  CB  ALA A 795      13.258   2.988  47.935  1.00 45.30           C  
ATOM    615  N   ALA A 796      12.572   4.673  50.869  1.00 40.57           N  
ATOM    616  CA  ALA A 796      12.125   4.493  52.241  1.00 34.51           C  
ATOM    617  C   ALA A 796      11.111   5.537  52.689  1.00 32.97           C  
ATOM    618  O   ALA A 796      10.475   5.348  53.730  1.00 48.37           O  
ATOM    619  CB  ALA A 796      13.326   4.516  53.195  1.00 37.49           C  
ATOM    620  N   VAL A 797      10.939   6.624  51.939  1.00 39.25           N  
ATOM    621  CA  VAL A 797      10.052   7.702  52.367  1.00 50.66           C  
ATOM    622  C   VAL A 797       8.926   7.911  51.360  1.00 41.33           C  
ATOM    623  O   VAL A 797       7.831   8.351  51.728  1.00 46.70           O  
ATOM    624  CB  VAL A 797      10.839   9.007  52.593  1.00 49.45           C  
ATOM    625  CG1 VAL A 797      11.832   8.837  53.732  1.00 48.22           C  
ATOM    626  CG2 VAL A 797      11.555   9.429  51.320  1.00 58.62           C  
ATOM    627  N   ILE A 798       9.180   7.607  50.086  1.00 25.56           N  
ATOM    628  CA  ILE A 798       8.162   7.748  49.048  1.00 51.23           C  
ATOM    629  C   ILE A 798       8.164   6.516  48.150  1.00 50.54           C  
ATOM    630  O   ILE A 798       7.688   6.570  47.011  1.00 55.03           O  
ATOM    631  CB  ILE A 798       8.375   9.025  48.210  1.00 41.31           C  
ATOM    632  CG1 ILE A 798       9.727   8.972  47.496  1.00 33.57           C  
ATOM    633  CG2 ILE A 798       8.242  10.278  49.073  1.00 25.55           C  
ATOM    634  CD1 ILE A 798       9.864   9.978  46.385  1.00 44.07           C  
ATOM    635  N   GLY A 799       8.699   5.399  48.655  1.00 50.65           N  
ATOM    636  CA  GLY A 799       8.816   4.205  47.832  1.00 49.32           C  
ATOM    637  C   GLY A 799       7.482   3.704  47.307  1.00 47.62           C  
ATOM    638  O   GLY A 799       7.397   3.213  46.181  1.00 47.41           O  
ATOM    639  N   GLN A 800       6.425   3.825  48.114  1.00 47.75           N  
ATOM    640  CA  GLN A 800       5.114   3.338  47.701  1.00 40.40           C  
ATOM    641  C   GLN A 800       4.473   4.226  46.642  1.00 40.89           C  
ATOM    642  O   GLN A 800       3.596   3.759  45.911  1.00 48.02           O  
ATOM    643  CB  GLN A 800       4.185   3.229  48.913  1.00 46.17           C  
ATOM    644  CG  GLN A 800       4.812   2.591  50.151  1.00 68.68           C  
ATOM    645  CD  GLN A 800       5.576   3.587  51.014  1.00 80.65           C  
ATOM    646  OE1 GLN A 800       5.984   4.652  50.546  1.00 73.24           O  
ATOM    647  NE2 GLN A 800       5.769   3.243  52.284  1.00 79.12           N  
ATOM    648  N   SER A 801       4.884   5.486  46.544  1.00 47.69           N  
ATOM    649  CA  SER A 801       4.292   6.427  45.603  1.00 44.46           C  
ATOM    650  C   SER A 801       5.007   6.452  44.260  1.00 45.40           C  
ATOM    651  O   SER A 801       4.619   7.228  43.383  1.00 56.23           O  
ATOM    652  CB  SER A 801       4.285   7.838  46.202  1.00 39.80           C  
ATOM    653  OG  SER A 801       3.599   7.861  47.443  1.00 50.23           O  
ATOM    654  N   LEU A 802       6.033   5.631  44.076  1.00 45.08           N  
ATOM    655  CA  LEU A 802       6.811   5.665  42.849  1.00 43.46           C  
ATOM    656  C   LEU A 802       6.149   4.826  41.763  1.00 41.09           C  
ATOM    657  O   LEU A 802       5.513   3.804  42.034  1.00 46.43           O  
ATOM    658  CB  LEU A 802       8.231   5.159  43.103  1.00 45.41           C  
ATOM    659  CG  LEU A 802       9.091   6.000  44.049  1.00 44.78           C  
ATOM    660  CD1 LEU A 802      10.453   5.352  44.242  1.00 46.00           C  
ATOM    661  CD2 LEU A 802       9.236   7.424  43.528  1.00 37.12           C  
ATOM    662  N   GLY A 803       6.301   5.274  40.522  1.00 45.76           N  
ATOM    663  CA  GLY A 803       5.884   4.485  39.385  1.00 29.10           C  
ATOM    664  C   GLY A 803       6.801   3.293  39.192  1.00 44.75           C  
ATOM    665  O   GLY A 803       7.816   3.126  39.868  1.00 44.81           O  
ATOM    666  N   GLU A 804       6.425   2.443  38.232  1.00 40.20           N  
ATOM    667  CA  GLU A 804       7.202   1.235  37.961  1.00 53.63           C  
ATOM    668  C   GLU A 804       8.654   1.564  37.637  1.00 53.66           C  
ATOM    669  O   GLU A 804       9.574   0.889  38.114  1.00 62.70           O  
ATOM    670  CB  GLU A 804       6.563   0.451  36.816  1.00 46.68           C  
ATOM    671  CG  GLU A 804       7.111  -0.954  36.636  1.00 75.05           C  
ATOM    672  CD  GLU A 804       6.377  -1.720  35.553  1.00 88.98           C  
ATOM    673  OE1 GLU A 804       5.647  -1.082  34.766  1.00 98.89           O  
ATOM    674  OE2 GLU A 804       6.526  -2.959  35.489  1.00 83.91           O  
ATOM    675  N   ALA A 805       8.881   2.613  36.847  1.00 46.27           N  
ATOM    676  CA  ALA A 805      10.230   2.960  36.414  1.00 54.69           C  
ATOM    677  C   ALA A 805      11.026   3.658  37.510  1.00 50.17           C  
ATOM    678  O   ALA A 805      12.180   3.296  37.771  1.00 60.19           O  
ATOM    679  CB  ALA A 805      10.158   3.839  35.175  1.00 38.12           C  
ATOM    680  N   ALA A 806      10.430   4.669  38.149  1.00 45.18           N  
ATOM    681  CA  ALA A 806      11.115   5.357  39.239  1.00 40.88           C  
ATOM    682  C   ALA A 806      11.417   4.401  40.387  1.00 49.98           C  
ATOM    683  O   ALA A 806      12.462   4.514  41.037  1.00 53.10           O  
ATOM    684  CB  ALA A 806      10.283   6.545  39.728  1.00 39.39           C  
ATOM    685  N   SER A 807      10.521   3.444  40.649  1.00 52.50           N  
ATOM    686  CA  SER A 807      10.803   2.452  41.683  1.00 60.29           C  
ATOM    687  C   SER A 807      11.866   1.467  41.218  1.00 58.34           C  
ATOM    688  O   SER A 807      12.689   1.005  42.018  1.00 45.15           O  
ATOM    689  CB  SER A 807       9.528   1.708  42.078  1.00 39.29           C  
ATOM    690  OG  SER A 807       9.065   0.902  41.012  1.00 60.47           O  
ATOM    691  N   ALA A 808      11.849   1.116  39.930  1.00 47.87           N  
ATOM    692  CA  ALA A 808      12.913   0.282  39.385  1.00 47.06           C  
ATOM    693  C   ALA A 808      14.270   0.958  39.519  1.00 53.82           C  
ATOM    694  O   ALA A 808      15.291   0.277  39.664  1.00 58.74           O  
ATOM    695  CB  ALA A 808      12.623  -0.050  37.923  1.00 45.63           C  
ATOM    696  N   TYR A 809      14.298   2.292  39.488  1.00 54.92           N  
ATOM    697  CA  TYR A 809      15.545   3.035  39.629  1.00 50.91           C  
ATOM    698  C   TYR A 809      15.952   3.184  41.091  1.00 46.96           C  
ATOM    699  O   TYR A 809      17.134   3.042  41.424  1.00 67.68           O  
ATOM    700  CB  TYR A 809      15.401   4.411  38.974  1.00 59.44           C  
ATOM    701  CG  TYR A 809      16.509   5.391  39.300  1.00 51.97           C  
ATOM    702  CD1 TYR A 809      17.739   5.313  38.661  1.00 49.09           C  
ATOM    703  CD2 TYR A 809      16.319   6.407  40.233  1.00 34.92           C  
ATOM    704  CE1 TYR A 809      18.752   6.205  38.948  1.00 36.42           C  
ATOM    705  CE2 TYR A 809      17.327   7.307  40.524  1.00 45.99           C  
ATOM    706  CZ  TYR A 809      18.543   7.200  39.878  1.00 46.34           C  
ATOM    707  OH  TYR A 809      19.555   8.090  40.161  1.00 47.36           O  
ATOM    708  N   PHE A 810      14.992   3.474  41.975  1.00 49.56           N  
ATOM    709  CA  PHE A 810      15.316   3.730  43.374  1.00 48.71           C  
ATOM    710  C   PHE A 810      15.394   2.450  44.200  1.00 55.73           C  
ATOM    711  O   PHE A 810      16.150   2.397  45.176  1.00 60.74           O  
ATOM    712  CB  PHE A 810      14.290   4.687  43.989  1.00 50.46           C  
ATOM    713  CG  PHE A 810      14.474   6.121  43.582  1.00 59.51           C  
ATOM    714  CD1 PHE A 810      15.590   6.828  43.988  1.00 52.45           C  
ATOM    715  CD2 PHE A 810      13.528   6.765  42.801  1.00 53.17           C  
ATOM    716  CE1 PHE A 810      15.766   8.145  43.618  1.00 57.81           C  
ATOM    717  CE2 PHE A 810      13.699   8.086  42.430  1.00 48.03           C  
ATOM    718  CZ  PHE A 810      14.819   8.774  42.840  1.00 45.18           C  
ATOM    719  N   ALA A 811      14.634   1.416  43.836  1.00 52.28           N  
ATOM    720  CA  ALA A 811      14.612   0.171  44.593  1.00 49.56           C  
ATOM    721  C   ALA A 811      15.241  -1.004  43.864  1.00 47.01           C  
ATOM    722  O   ALA A 811      15.790  -1.892  44.518  1.00 53.29           O  
ATOM    723  CB  ALA A 811      13.172  -0.200  44.971  1.00 37.64           C  
ATOM    724  N   GLY A 812      15.163  -1.037  42.537  1.00 45.64           N  
ATOM    725  CA  GLY A 812      15.722  -2.117  41.753  1.00 47.66           C  
ATOM    726  C   GLY A 812      17.123  -1.888  41.240  1.00 46.55           C  
ATOM    727  O   GLY A 812      17.643  -2.724  40.493  1.00 56.73           O  
ATOM    728  N   GLY A 813      17.754  -0.777  41.615  1.00 45.78           N  
ATOM    729  CA  GLY A 813      19.102  -0.490  41.164  1.00 63.04           C  
ATOM    730  C   GLY A 813      19.250  -0.316  39.670  1.00 65.13           C  
ATOM    731  O   GLY A 813      20.370  -0.382  39.157  1.00 76.62           O  
ATOM    732  N   LEU A 814      18.150  -0.099  38.953  1.00 58.58           N  
ATOM    733  CA  LEU A 814      18.218   0.080  37.510  1.00 55.26           C  
ATOM    734  C   LEU A 814      18.821   1.437  37.172  1.00 65.29           C  
ATOM    735  O   LEU A 814      18.473   2.458  37.771  1.00 62.77           O  
ATOM    736  CB  LEU A 814      16.826  -0.043  36.891  1.00 48.34           C  
ATOM    737  CG  LEU A 814      16.740  -0.159  35.369  1.00 63.56           C  
ATOM    738  CD1 LEU A 814      17.335  -1.478  34.903  1.00 53.26           C  
ATOM    739  CD2 LEU A 814      15.301  -0.018  34.894  1.00 48.08           C  
ATOM    740  N   SER A 815      19.732   1.439  36.203  1.00 63.07           N  
ATOM    741  CA  SER A 815      20.388   2.670  35.791  1.00 65.75           C  
ATOM    742  C   SER A 815      19.383   3.625  35.157  1.00 56.82           C  
ATOM    743  O   SER A 815      18.392   3.209  34.549  1.00 55.14           O  
ATOM    744  CB  SER A 815      21.521   2.367  34.807  1.00 72.65           C  
ATOM    745  OG  SER A 815      21.021   1.825  33.593  1.00 69.24           O  
ATOM    746  N   LEU A 816      19.645   4.926  35.313  1.00 58.58           N  
ATOM    747  CA  LEU A 816      18.741   5.931  34.762  1.00 68.03           C  
ATOM    748  C   LEU A 816      18.600   5.790  33.252  1.00 67.07           C  
ATOM    749  O   LEU A 816      17.516   6.022  32.704  1.00 68.61           O  
ATOM    750  CB  LEU A 816      19.233   7.333  35.119  1.00 44.55           C  
ATOM    751  CG  LEU A 816      18.204   8.462  35.064  1.00 56.84           C  
ATOM    752  CD1 LEU A 816      17.095   8.211  36.074  1.00 65.41           C  
ATOM    753  CD2 LEU A 816      18.870   9.804  35.321  1.00 57.23           C  
ATOM    754  N   ARG A 817      19.630   5.334  32.607  1.00 56.54           N  
ATOM    755  CA  ARG A 817      19.567   5.125  31.217  1.00 74.76           C  
ATOM    756  C   ARG A 817      18.586   4.045  30.865  1.00 73.89           C  
ATOM    757  O   ARG A 817      17.668   4.281  30.144  1.00 75.45           O  
ATOM    758  CB  ARG A 817      20.945   4.749  30.725  1.00 87.22           C  
ATOM    759  CG  ARG A 817      21.289   5.287  29.355  1.00 94.56           C  
ATOM    760  CD  ARG A 817      22.360   6.359  29.415  1.00119.05           C  
ATOM    761  NE  ARG A 817      22.016   7.514  28.590  1.00130.27           N  
ATOM    762  CZ  ARG A 817      22.637   7.846  27.471  1.00121.07           C  
ATOM    763  NH1 ARG A 817      23.643   7.120  27.037  1.00109.71           N  
ATOM    764  NH2 ARG A 817      22.256   8.904  26.790  1.00118.93           N  
ATOM    765  N   ASP A 818      18.793   2.849  31.369  1.00 71.14           N  
ATOM    766  CA  ASP A 818      17.908   1.723  31.089  1.00 73.07           C  
ATOM    767  C   ASP A 818      16.479   1.996  31.538  1.00 64.68           C  
ATOM    768  O   ASP A 818      15.529   1.500  30.921  1.00 70.22           O  
ATOM    769  CB  ASP A 818      18.437   0.458  31.766  1.00 79.74           C  
ATOM    770  CG  ASP A 818      19.832   0.090  31.301  1.00 95.69           C  
ATOM    771  OD1 ASP A 818      20.407   0.848  30.487  1.00 94.18           O  
ATOM    772  OD2 ASP A 818      20.355  -0.957  31.746  1.00 98.53           O  
ATOM    773  N   ALA A 819      16.304   2.770  32.610  1.00 58.48           N  
ATOM    774  CA  ALA A 819      14.958   3.159  33.018  1.00 63.66           C  
ATOM    775  C   ALA A 819      14.315   4.062  31.972  1.00 70.45           C  
ATOM    776  O   ALA A 819      13.171   3.835  31.560  1.00 74.22           O  
ATOM    777  CB  ALA A 819      14.993   3.851  34.380  1.00 51.29           C  
ATOM    778  N   THR A 820      15.052   5.081  31.515  1.00 75.77           N  
ATOM    779  CA  THR A 820      14.515   6.005  30.518  1.00 64.99           C  
ATOM    780  C   THR A 820      14.106   5.269  29.250  1.00 64.38           C  
ATOM    781  O   THR A 820      12.977   5.420  28.771  1.00 73.43           O  
ATOM    782  CB  THR A 820      15.535   7.097  30.191  1.00 78.69           C  
ATOM    783  OG1 THR A 820      16.824   6.505  29.985  1.00 99.89           O  
ATOM    784  CG2 THR A 820      15.609   8.120  31.316  1.00 64.90           C  
ATOM    785  N   ARG A 821      15.005   4.453  28.695  1.00 62.27           N  
ATOM    786  CA  ARG A 821      14.627   3.701  27.503  1.00 77.88           C  
ATOM    787  C   ARG A 821      13.631   2.587  27.814  1.00 74.58           C  
ATOM    788  O   ARG A 821      13.029   2.032  26.887  1.00 82.07           O  
ATOM    789  CB  ARG A 821      15.870   3.138  26.807  1.00 73.19           C  
ATOM    790  CG  ARG A 821      16.865   2.453  27.722  1.00 84.78           C  
ATOM    791  CD  ARG A 821      17.821   1.578  26.917  1.00 95.32           C  
ATOM    792  NE  ARG A 821      19.024   2.272  26.466  1.00 97.57           N  
ATOM    793  CZ  ARG A 821      19.856   1.785  25.550  1.00112.04           C  
ATOM    794  NH1 ARG A 821      19.605   0.610  24.983  1.00113.46           N  
ATOM    795  NH2 ARG A 821      20.933   2.474  25.193  1.00115.80           N  
ATOM    796  N   ALA A 822      13.428   2.265  29.095  1.00 73.75           N  
ATOM    797  CA  ALA A 822      12.415   1.282  29.460  1.00 64.62           C  
ATOM    798  C   ALA A 822      11.022   1.897  29.438  1.00 67.44           C  
ATOM    799  O   ALA A 822      10.049   1.230  29.067  1.00 65.76           O  
ATOM    800  CB  ALA A 822      12.725   0.688  30.837  1.00 63.61           C  
ATOM    801  N   ILE A 823      10.894   3.160  29.746  1.00 65.21           N  
ATOM    802  CA  ILE A 823       9.576   3.735  29.675  1.00 70.37           C  
ATOM    803  C   ILE A 823       9.271   4.230  28.299  1.00 80.19           C  
ATOM    804  O   ILE A 823       8.155   4.527  27.990  1.00 69.60           O  
ATOM    805  CB  ILE A 823       9.336   4.921  30.578  1.00 62.42           C  
ATOM    806  CG1 ILE A 823       9.380   4.585  32.009  1.00 92.65           C  
ATOM    807  CG2 ILE A 823       7.994   5.530  30.320  1.00 67.25           C  
ATOM    808  CD1 ILE A 823       9.400   5.863  32.758  1.00 86.21           C  
ATOM    809  N   CYS A 824      10.244   4.239  27.421  1.00 86.33           N  
ATOM    810  CA  CYS A 824       9.981   4.635  26.067  1.00 96.76           C  
ATOM    811  C   CYS A 824       9.769   3.369  25.322  1.00105.64           C  
ATOM    812  O   CYS A 824      10.603   2.519  25.384  1.00107.64           O  
ATOM    813  CB  CYS A 824      11.196   5.293  25.455  1.00 93.30           C  
ATOM    814  SG  CYS A 824      11.952   6.607  26.401  1.00108.98           S  
ATOM    815  N   SER A 825       8.674   3.221  24.607  1.00102.69           N  
ATOM    816  CA  SER A 825       8.439   2.023  23.835  1.00114.82           C  
ATOM    817  C   SER A 825       7.019   2.042  23.387  1.00115.87           C  
ATOM    818  O   SER A 825       6.161   2.130  24.235  1.00105.42           O  
ATOM    819  CB  SER A 825       8.650   0.809  24.700  1.00116.09           C  
ATOM    820  OG  SER A 825       9.997   0.692  25.062  1.00 83.09           O  
ATOM    821  N   ARG A 826       6.711   1.960  22.093  1.00112.30           N  
ATOM    822  CA  ARG A 826       7.630   1.866  20.961  1.00115.61           C  
ATOM    823  C   ARG A 826       8.083   0.448  20.637  1.00118.14           C  
ATOM    824  O   ARG A 826       8.771   0.206  19.674  1.00117.85           O  
ATOM    825  CB  ARG A 826       8.818   2.803  21.127  1.00121.89           C  
ATOM    826  CG  ARG A 826       8.466   4.274  21.167  1.00101.73           C  
ATOM    827  CD  ARG A 826       7.425   4.615  20.136  1.00101.94           C  
ATOM    828  NE  ARG A 826       7.771   5.825  19.419  1.00107.09           N  
ATOM    829  CZ  ARG A 826       7.834   7.017  19.976  1.00102.57           C  
ATOM    830  NH1 ARG A 826       7.570   7.161  21.257  1.00 95.70           N  
ATOM    831  NH2 ARG A 826       8.156   8.059  19.253  1.00 98.01           N  
ATOM    832  N   SER A 827       7.661  -0.474  21.471  1.00124.22           N  
ATOM    833  CA  SER A 827       7.951  -1.907  21.421  1.00115.04           C  
ATOM    834  C   SER A 827       7.275  -2.596  22.600  1.00 99.63           C  
ATOM    835  O   SER A 827       6.653  -3.647  22.448  1.00 91.58           O  
ATOM    836  CB  SER A 827       9.459  -2.187  21.445  1.00114.40           C  
ATOM    837  OG  SER A 827      10.052  -1.755  22.656  1.00110.36           O  
TER     838      SER A 827                                                      
HETATM  839  O   HOH S   1      22.544  10.392  43.796  1.00 59.52           O  
HETATM  840  O   HOH S   2      21.189  -0.547  35.089  1.00 58.62           O  
HETATM  841  O   HOH S   3      19.814   8.611  54.317  1.00 60.07           O  
HETATM  842  O   HOH S   4      -1.897  12.697  31.351  1.00 30.00           O  
END
